# Supplementary material for: Meta-Regression Analyses to Explain Statistical Heterogeneity in a Systematic Review of Strategies for Guideline Implementation in Primary Health Care
Source: PLoS One. 2014 Oct 24;9(10):e110619. doi: 10.1371/journal.pone.0110619 (PMC4208765; doi:10.1371/journal.pone.0110619)
Supplement: Table S1 — Included studies and comparisons with treatment effect, implementation strategies in the intervention group, risk of bias and effect modifiers. Abbreviations: lnOR: logarithmic Odds Ratio, SElnOR: standard error of logarithmic Odds Ratio. (XLSX) [file pone.0110619.s001.xlsx]

## Sheet: Indikationen
StudID	Article	Studie (0=RCT, 1=c-RCT)	Zentren	Ärzte/med. Personal	Patienten	FOLLOW-UP	I10	I20	I21	I25	I25-V	I50	E14	E66	E78	F32	J44	J45	Z72	Summe
1	Allen La Pointe 2005	1	45	210	2631	6	0	0	0	0	0	1	0	0	0	0	0	0	0	1
2	Amado Guirado 2011	1	36	110	996	12	1	0	0	0	0	0	0	0	0	0	0	0	0	1
3	Anguita Sánchez 2010	1	53		627	3	0	0	0	0	0	1	0	0	0	0	0	0	0	1
4	Ansari 2003	1	1	49	169	12	0	0	0	0	0	1	0	0	0	0	0	0	0	1
5	Baig 2010	0			100	4	1	0	0	0	0	0	0	0	0	0	0	0	0	1
6	Baker 2003	1	81	248	2390	12	0	1	0	0	0	0	0	0	0	0	0	1	0	2
7	Beaulieu 2004	1		3293	10883	3	0	1	0	0	0	0	0	0	0	0	0	0	0	1
8	Bebb 2007	1	42		1534	12	1	0	0	0	0	0	0	0	0	0	0	0	0	1
9	Benner 2008	1	100		1103	6	1	0	0	0	1	0	0	0	1	0	0	0	0	3
10	Bertoni 2009	1	66	232	5057	12	0	0	0	0	0	0	0	0	1	0	0	0	0	1
11	Bogden 1997	0	1		94	6	0	0	0	0	0	0	0	0	1	0	0	0	0	1
12	Bond 2007	0	20	43	1308	12	1	1	0	0	0	0	0	0	0	0	0	0	0	2
13	Bond (MedMan) 2007	0	9	226	1493	12	0	0	0	1	0	0	0	0	0	0	0	0	0	1
14	Bonds 2008	1	66	544	2111	24	1	0	0	0	0	0	0	0	0	0	0	0	0	1
15	Borbolla 2007	1	1		2315	3	1	0	0	0	0	0	0	0	0	0	0	0	0	1
16	Borenstein 2003	0		43	197	12	1	0	0	0	0	0	0	0	0	0	0	0	0	1
17	Browner 1994	1	174	97	13101	18	0	0	0	0	0	0	0	0	1	0	0	0	0	1
18	Carter 2009	1	6	165	402	6	1	0	0	0	0	0	0	0	0	0	0	0	0	1
19	Casebeer 1999	1		28	280	3	0	0	0	0	0	0	0	0	1	0	0	0	0	1
20	Cobos 2005	1	44		221	12	0	0	0	0	0	0	0	0	1	0	0	0	0	1
21	De Muylder 2005	1	20	343		4	0	0	0	0	1	0	0	0	0	0	0	0	0	1
22	Demakis 2000	1	12	275	13511	17	0	0	0	1	1	0	1	0	0	0	0	0	1	4
23	Diwan 1995	1	134		1308	12	0	0		0	0	0	0	0	1	0	0	0	0	1
24	Eccles 2002	1	62	283	2276	12	0	1	0	0	0	0	0	0	0	0	0	1	0	2
25	Feder 1999	1	52		328	12	0	0	0	1	0	0	0	0	0	0	0	0	0	1
26	Feldman 2009	1	93		2048	6	1	0		0	0	0	0	0	0	0	0	0	0	1
27	Fihn 2011	1		183	703	12	0	0	0	1	0	0	0	0	0	0	0	0	0	1
28	Fiscella 2010	0	2	12	727	12	1	0	0	0	0	0	1	0	1	0	0	0	0	3
29	Fordis 2005	1		183	703	12	0	0	0	1	0	0	0	0	0	0	0	0	0	1
30	Frances 2001	1		66	730	12	0	0	0	1	0	0	0	0	0	0	0	0	0	1
31	Fretheim 2006	1	139	501	1622	12	1	0	0	0	0	0	0	0	1	0	0	0	0	2
32	Frijling 2003	1	124	184	???	24	1	1	0	0	1	1	1	0	1	0	0	0	0	6
33	Gill 2009	1	25	105	64150	12	0	0	0	0	1	0	0	0	1	0	0	0	0	2
34	Gilutz 2009	1	112	600	7448	3	0	0	0	0	1	0	0	0	1	0	0	0	0	2
35	Goff 2003	1	131		705	48	0	0	0	1	0	0	0	0	0	0	0	0	0	1
36	Goldberg 1998	1	78	95	4051	12	1	0	0	0	0	0	0	0	0	0	0	0	0	1
37	Goldstein 2005	1	32	36	3632	3	1	0	0	0	0	0	0	0	0	0	0	0	0	1
38	Grover 2007	0		230	3053	3	0	0	0	0	1	0	0	0	1	0	0	0	0	2
39	Headrick 1992	1		36	702	3	0	0	0	0	0	0	0	0	1	0	0	0	0	1
40	Heidenreich 2007	0	3	50	1546	6	0	0	0	0	0	1	0	0	0	0	0	0	0	1
41	Herbert 2004	1		200	3171	6	1	0	0	0	0	0	0	0	0	0	0	0	0	1
42	Hetlevik 1998	1	29	53	2239	18	1	0	0	0	0	0	0	0	0	0	0	0	0	1
43	Hicks 2008	1	14		5138	18	1	0	0	0	0	0	0	0	0	0	0	0	0	1
44	Hill 2003	0			309	36	1	0	0	0	0	0	0	0	0	0	0	0	0	1
45	Holbrook 2011	0	49		1102	12	1	0	0	1	0	0	1	0	1	0	0	0	0	4
46	Hung 2008	0	1		194	6	0	0	0	1	0	0	0	0	1	0	0	0	0	2
47	Hunt 2008	0	9	80	463	12	1	0	0	0	0	0	0	0	0	0	0	0	0	1
48	Jafar 2011	1	12	249	1341	24	1	0	0	0	0	0	0	0	0	0	0	0	0	1
49	Jolly 1999	1	67		597	24	0	1	1	0	0	0	0	0	0	0	0	0	0	2
50	Kaczorowski 2011	1	39	38	14551	6	0	0	0	0	0	0	0	0	0	0	0	0	0	0
51	Kasje 2006	1	16	145	508	6	1	0	0	0	0	1	1	0	0	0	0	0	0	3
52	Katon 2010	0	14	151	214	12	1	0	0	0	1	0	1	0	1	0	0	0	0	4
53	Kiessling 2011	1	14	54	97	24	0	0	0	1	0	0	0	0	0	0	0	1	0	2
54	Kogan 2003	1		44	284	3	1	0	0	1	0	0	1	0	0	0	0	1	0	4
55	Krones 2008	1	14	91	1132	6	0	0	0	1	1	0	1	0	1	0	0	0	1	5
56	Langham 2002	1	13		941	3	0	0	0	1	0	0	0	0	0	0	0	0	0	1
57	Lapointe 2006	0	1		127	12	0	0	1	1	0	0	0	0	0	0	0	0	0	2
58	Laprise 2009	1		133	2344	6	0	0	1	1	0	0	0	0	1	0	0	0	1	4
59	Lester 2006	0		14	235	12	0	0	0	1	0	0	0	0	0	0	0	0	0	1
60	Levine 2011	1	172	847	7741	27	0	0	1	1	0	0	0	0	0	0	0	0	0	2
61	Lin 2012	0	14		214	12	0	0	0	1	0	0	1	0	1	1	0	0	0	4
62	Lobo 2002	1	124			21	1	0	0	0	1	0	1	1	1	0	0	0	1	6
63	Lowensteyn 1998	1		253	958	3	0	0	0	0	1	0	0	0	1	0	0	0	0	2
64	Lüders 2010	1		2050	19254	6	1	0	0	0	0	0	0	0	0	0	0	0	0	1
65	Majumdar 2007	1		128	171	6	0	0	0	1	0	0	0	0	0	0	0	0	0	1
66	Mårtensson 2005	1	8		153	12	0	0	0	0	0	1	0	0	0	0	0	0	0	1
67	McAlister 2009	0		252	480	6	0	0	0	1	0	0	0	0	0	0	0	0	0	1
68	McBride 2000	1	45		16008	6	0	0	0	0	1	0	0	0	0	0	0	0	0	1
69	McInnes 1995	0		251	554	12	1	0	0	0	0	0	0	0	0	0	0	0	0	1
70	McKinstry 2006	0			294	12	1	0	0	0	0	0	0	0	0	0	0	0	0	1
71	McLean 2008	0	14		227	6	1	0	0	0	0	0	1	0	0	0	0	0	0	2
72	McManus 2005	0	8		441	12	1	0	0	0	0	0	0	0	0	0	0	0	0	1
73	McManus 2010	0	24		527	12	1	0	0	0	0	0	0	0	0	0	0	0	0	1
74	Mehler 2005	1	12		884	12	0	0	0	0	0	0	1	0	1	0	0	0	0	2
75	Mitchell 2004	1	52	172	2172	12	1	0	0	0	0	0	0	0	0	0	0	0	0	1
76	Moher 2001	1	21		2172	18	1	0	0	1	1	0	0	0	1	0	0	0	1	5
77	Montgomery 2000	1	27	85	614	12	1	0	0	0	0	0	0	0	0	0	0	0	0	1
78	Montgomery 2003	0	21		217	3	1	0	0	0	0	0	0	0	0	0	0	0	0	1
79	Mühlhäuser 1993	0	10		200	18	1	0	0	0	0	0	0	0	0	0	0	0	0	1
80	Munoz 2007	1	23		983	36	1	0	0	1	0	0	0	0	1	0	0	0	0	3
81	Murray 2004	1	1		712	6	1	0	0	1	0	0	0	0	1	0	0	0	0	3
82	Naughton 2007	1	98	110	47272	6	0	0	0	1	0	0	1	0	0	0	0	0	0	2
83	Oddone 1999	0	9		443	6	0	0	0	0	0	1	0	0	0	0	0	0	0	1
84	O'Hare 2004	1	6		361	12	1	0	0	0	1	0	1	0	1	0	0	0	0	4
85	Ornstein 2004	1	20	62	87291	24	1	0	0	1	1	0	1	0	1	0	0	0	0	5
86	Parati 2009	0		12	329	6	1	0	0	0	0	0	0	0	0	0	0	0	0	1
87	Peters-Klimm 2008	1		37	168	7	0	0	0	0	0	1	0	0	0	0	0	0	0	1
88	Rinfret 2009	0	8	21	223		1	0	0	0	0	0	0		0	0	0	0	0	1
89	Rossi 1997	1		71	719	5	1	0	0	0	0	0	0	0	0	0	0	0	0	1
90	Roumie 2006	1		205	1827	6	1	0	0	0	0	0	0	0	0	0	0	0	0	1
91	Ruffin 2011	1	41		4248	6	0	0	0	0	1	0	0	0	1	0		0	1	3
92	Santschi 2008	1	8		68	12	1	0	0	0	0	0	0	0	0	0	0	0	0	1
93	Saunders 1991	0			226	6	1	0	0	0	0	0	0	0	0	0	0	0	0	1
94	Sequist 2005	1	20	194	6243	6	0	0	0	1	0	0	1	0	0	0	0	0	0	2
95	Simon 2005	1	9	781	3692	12	1	0	0	0	0	0	0	0	0	0	0	0	0	1
96	Simpson 2010	0	5		260	12	1	0	0	0	0	0	1	0	0	0	0	0	0	2
97	Solomon 1998	0	11		133	6	1	0	0	0	0	0	0	0	0	0	1	0	0	2
98	Søndergaard 2005	1		30	315	24	0	0	0	0	0	1	0	0	0	0	0	0	0	1
99	Stergiou 2003	1		24	443	9	1	0	0	0	0	0	0	0	0	0	0	0	0	1
100	Subramanian 2005	1		91	720	12	0	0	0	0	0	1	0	0	0	0	0	0	0	1
101	Taylor 2007	1	40	61	217	6	1	0	0	0	1	0	1	1	1	0	0	0	1	6
102	Tierney 2003	1		94	706	12	0	0	0	1	0	1	0	0	0	0	0	0	0	2
103	Tobari 2010	0	1		132	6	1	0	0	0	0	0	0	0	0	0	0	0	0	1
104	van de Steeg van Gompel 2010	1	24	57	74	5	1	0	0	0	0	0	0	0	0	0	0	0	0	1
105	van der Weijden 1999	1	20	32	3577	24	0	0	0	0	0	0	0	0	1	0	0	0	0	1
106	van Steenkiste 2007	1	39	45	490	24	1	0	0	0	1	0	0	1	0	0	0	0	1	4
107	Van Wyck 2008	1	38	77	92054	12	0	0	0	0	0	0	0	0	1	0	0	0	0	1
108	Verstappen 2004	1	26	174	45488	6	1	0	0	0	1	0	1	0	1	0	1	1	0	6
109	Villeneuve 2010	1	73	185	225	12	0	0	0	0	0	0	0	0	1	0	0	0	0	1
110	Wood 2008	1	12		2385	12	0	0	0	1	1	0	0	0	0	0	0	0	0	2
111	Zillich 2008	1	48	128	284	6	0	0	0	0	0	0	0	0	1	0	0	0	0	1
	Summen	80	3188	16251	546831	12	56	6	4	28	20	12	19	3	35	1	2	5	8	69
						3	50.4505	5.40541	3.6036	25.2252	18.018	10.8108	17.1171	2.7027	31.5315	0.900901	1.8018	4.5045	7.20721	90
						48														96
																				104
																				6

## Sheet: FinalData
				treatment effect		implementation strategies								Risk of bias						effect modifier
ID	StudID	Study	comparID	lnOR	SElnOR	Provider reminder systems (1=yes, 0=no)	Facilitated relay to data (1=yes, 0=no)	Audit and feedback (1=yes, 0=no)	Provider education (1=yes, 0=no)	Pattient education (1=yes, 0=no)	Promotion of self-management (1=yes, 0=no)	Patient reminders (1=yes, 0=no)	Organizational change (1=yes, 0=no)	sequence generation (1=low, 0.5=unclear, 0=high)	allocation concealment (1=low, 0.5=unclear, 0=high)	blinding (1=low, 0.5=unclear, 0=high)	Incomplete outcome data addressed (1=low, 0.5=unclear, 0=high)	selective outcome reporting (1=low, 0.5=unclear, 0=high)	other bias (1=low, 0.5=unclear, 0=high)	study design (0=RCT, 1=c-RCT)	follow-up (months)	physician adherence as primary outcome (0=no,1=yes)	Primary prevention	Secondary prevention	Tertiary prevention	staff:nurse	staff:physician	staff: other receiver
1	2	Amado Guirado 2011	1	0.135	0.115	0	0	0	1	1	0	0	0	0.5	0.5	1	1	1	1	1	12	0	0	1	0	1	0	0
2	3	Anguita Sánchez 2010	1	0.9	0.329	0	0	0	1	0	0	0	0	0.5	1	1	1	1	0	1	3	1	0	0	1	0	1	0
3	5	Baig 2010	1	-0.217501	0.441468	0	0	0	0	0	0	1	0	0.5	0.5	0	1	1	1	0	4	0	0	1	0	1	1	0
4	7	Beaulieu 2004	1	0.023	0.062	0	0	0	1	0	0	0	0	1	1	1	1	1	1	1	3	1	0	0	1	0	1	0
5	7	Beaulieu 2004	2	0.0185287	0.0634938	1	0	0	1	0	0	0	0	1	1	1	1	1	1	1	3	1	0	0	1	0	1	0
6	8	Bebb 2007	1	0.334	0.205	1	0	0	0	0	0	0	0	1	1	1	1	1	1	1	12	0	0	0	1	1	1	0
7	9	Benner 2009	1	-0.0524206	0.204579	0	0	1	1	1	1	0	0	1	1	1	1	1	0	1	6	0	0	1	0	0	1	0
8	11	Bogden 1997	1	1.0082	0.4627	0	0	0	0	0	0	0	1	0.5	1	0	1	1	1	0	6	0	1	1	0	0	1	1
9	12	Bond (MedMan) 2007	1	-0.1113	0.4655	0	0	0	0	0	0	0	1	1	1	1	1	1	0.5	0	12	1	0	1	1	0	1	1
10	13	Bond 2007	1	0.1837	0.2474	0	0	0	0	0	0	0	1	1	0.5	1	1	1	1	0	12	1	0	1	1	0	1	1
11	14	Bonds 2009	1	0.132077	0.422488	0	0	1	1	0	0	0	0	0.5	1	1	1	1	0	1	24	0	1	1	0	0	1	0
12	16	Borenstein 2003	1	0.539	0.3345	0	0	0	0	0	0	0	1	0.5	1	1	1	1	1	0	12	0	0	1	0	0	1	1
13	18	Carter 2009	1	1.088	0.289	0	0	0	0	0	0	0	1	1	1	1	1	1	1	1	6	0	0	1	0	0	1	1
14	19	Casebeer 1999	1	0.304594	1.49118	1	0	0	1	0	0	0	0	0.5	1	1	1	1	0	1	3	1	0	1	0	0	1	0
15	20	Cobos 2005	1	-0.994252	0.176823	1	0	0	0	0	0	1	0	1	1	1	1	1	1	1	12	0	0	1	0	0	1	0
16	21	De Muylder 2005	1	1.235	0.424	0	0	0	1	0	0	0	0	0.5	1	1	1	0	1	1	4	1	1	0	0	0	1	0
17	24	Eccles 2002	1	-0.082	0.21	1	0	0	0	0	0	0	0	1	1	1	1	1	1	1	12	1	0	1	0	1	1	0
18	25	Feder 1999	1	0.530628	0.342854	0	0	0	1	0	1	0	0	1	1	0	1	0	1	1	6	1	0	0	1	0	1	0
19	26	Feldman 2009	1	1.93655	0.145259	0	0	0	1	0	0	0	0	1	1	1	1	1	1	1	6	0	0	0	1	0	1	1
20	27	Fihn 2011	1	0.644	0.238	0	0	0	0	0	0	0	1	1	1	1	1	1	1	1	12	0	0	0	1	0	1	1
21	28	Fiscella 2010	1	1.313	0.357	0	0	1	0	0	0	0	0	1	1	1	1	1	1	0	12	0	0	1	0	1	1	1
22	30	Frances 2001	1	0.0958	0.1646	1	0	0	0	0	0	0	0	1	1	1	1	0.5	0	1	12	1	0	1	1	0	1	0
23	31	Fretheim 2006	1	0.381959	0.120073	1	0	1	0	1	0	0	0	1	1	1	1	1	1	1	12	1	1	0	0	0	1	1
24	32	Frijling 2003	1	0.377572	0.263832	1	0	1	0	0	0	0	0	1	1	1	1	1	1	1	24	1	1	0	1	0	1	1
25	33	Gill 2009	1	0.263923	1.42033	1	0	0	0	0	0	0	0	0.5	1	1	1	1	0	1	12	1	0	1	0	0	1	0
26	34	Gilutz 2009	1	0.228	0.05	1	0	0	0	0	0	0	0	1	1	1	1	0.5	0.5	1	3	1	0	1	0	1	1	0
27	35	Goff 2003	1	-0.0668014	0.118413	1	0	1	1	0	0	0	0	0.5	1	0	1	1	1	1	3	1	0	1	0	0	1	0
28	36	Goldberg 1998	1	0.0682	0.14	0	0	0	1	0	0	0	0	0	1	0.5	1	0.5	0	1	12	0	0	1	0	0	1	0
29	36	Goldberg 1998	1	0.117085	0.142448	0	0	0	1	0	0	0	1	0	1	0.5	1	0.5	0	1	12	0	0	1	0	0	1	0
30	38	Grover 2007	1	0.3784	0.135	0	0	0	0	0	1	0	0	0.5	1	1	1	1	1	0	3	0	0	1	0	0	1	0
31	40	Heidenreich 2007	1	0.3767	0.1231	1	0	0	0	0	0	0	0	1	1	1	1	1	1	0	5	1	0	1	1	1	1	0
32	43	Hicks 2008	1	0.278	0.1	1	0	0	0	0	0	0	0	0.5	1	1	1	1	1	1	18	1	0	1	0	1	1	0
33	45	Holbrook 2011	1	0.376788	0.131527	0	0	0	0	1	1	1	0	1	1	1	1	1	0	0	12	0	0	0	1	0	1	0
34	46	Hung 2008	1	0.5306	0.4601	1	0	0	0	0	0	0	0	1	0.5	1	1	1	0.5	0	6	1	0	1	0	0	1	0
35	46	Hunt 2008	1	0.446	0.2456	0	0	0	0	0	0	0	1	1	1	0	1	0	1	0	12	0	0	1	0	0	1	1
36	47	Jafar 2011	1	0.0177	0.5915	0	0	0	1	0	0	0	0	1	1	1	1	1	0	1	24	0	1	0	0	0	1	1
37	48	Jafar 2011	2	0.3661	0.555	0	0	0	0	1	0	0	0	1	1	1	1	1	0	1	24	0	1	0	0	0	1	1
38	48	Jafar 2011	3	0.106965	0.400633	0	0	0	1	1	0	0	0	1	1	1	1	1	0	1	24	0	1	0	0	0	1	1
39	49	Jolly 1999	1	0.129	0.154	0	0	0	0	0	0	0	1	1	1	0	1	1	1	1	24	0	0	0	1	1	0	0
40	50	Kaczorowski 2011	1	0.114	0.05	0	0	0	0	0	0	0	1	1	1	1	1	1	1	1	6	0	1	0	0	1	1	1
41	51	Kasje 2006	1	0.286	0.431	0	0	0	1	0	0	0	0	1	1	1	1	1	1	1	6	1	0	1	0	0	1	0
42	52	Katon 2010	1	0.7377	0.3026	0	0	0	0	0	0	0	1	1	1	1	1	1	1	0	12	0	0	1	0	1	1	0
43	53	Kiessling 2011	1	0.669	0.416	0	0	0	1	0	0	0	0	1	1	1	1	1	1	1	24	0	0	0	1	0	1	0
44	54	Kogan 2003	1	-0.083	0.39	0	0	1	0	0	0	0	0	1	1	1	1	1	0	1	3	1	1	1	0	0	1	0
45	56	Langham 2002	1	0.0942	0.2826	0	0	0	1	0	0	0	0	1	1	0	1	0	0	1	3	1	0	1	0	1	1	1
46	57	Lapointe 2006	1	0.495294	0.586853	0	0	0	0	1	0	1	0	0.5	1	0	1	1	0	0	18	0	0	1	0	1	1	0
47	59	Lester 2006	1	0.457638	0.459832	1	0	1	0	0	0	0	0	1	1	1	1	1	1	0	12	1	0	1	0	0	1	0
48	60	Levine 2011	1	0.1058	0.0895	0	0	0	1	0	0	0	0	0.5	1	1	1	1	1	1	27	1	0	0	1	0	1	0
49	62	Lobo 2002	1	0.9205	0.1033	0	0	0	0	0	0	0	1	1	1	1	1	1	1	1	21	1	1	1	0	1	1	0
50	64	Lüders 2010	1	-0.04274	0.0531119	0	0	1	1	0	0	0	0	1	1	1	1	1	0	1	12	0	0	1	0	0	1	0
51	66	Mårtensson 2005	1	-0.16175	0.413481	0	0	0	1	0	1	0	0	1	1	1	1	1	0	1	12	0	0	0	1	1	0	0
52	67	McAlister 2009	1	0.2888	0.2489	0	0	0	1	0	0	0	0	1	1	1	1	1	1	0	6	1	0	1	0	0	1	0
53	68	McBride 2000	1	1.359	0.395	0	0	0	1	0	0	0	0	1	1	1	1	1	0	1	18	1	1	1	0	1	1	0
54	68	McBride 2000	2	1.3595	0.585	0	0	0	0	0	0	0	1	1	1	1	1	1	0	1	18	1	1	1	0	0	0	1
55	68	McBride 2000	3	1.81219	0.393878	0	0	0	1	0	0	0	1	1	1	1	1	1	0	1	18	1	1	1	0	0	0	1
56	69	McInnes 1995	1	1.3802	0.2018	0	0	0	0	0	0	0	1	0.5	0	1	1	1	0	0	24	1	0	1	0	1	1	1
57	72	McManus 2005	1	-0.2368	0.1814	0	0	0	0	0	1	0	0	1	0	1	1	1	0	0	12	0	0	1	0	1	1	0
58	73	McManus 2010	2	0.216	0.166	0	0	0	0	0	1	0	0	1	1	1	1	1	1	0	12	0	0	1	0	0	1	0
59	74	Mehler 2005	1	0.843	0.237	0	0	0	1	0	0	0	0	1	1	1	1	1	0	1	12	1	0	1	0	0	1	1
60	75	Mitchell 2004	1	-0.0312	0.374	0	0	1	0	0	0	0	0	0.5	1	1	1	0.5	1	1	12	0	1	1	0	0	1	0
61	77	Montgomery 2000	1	1.203	0.505	1	0	0	0	0	0	0	0	1	1	1	1	1	0.5	1	12	0	1	1	0	1	1	0
62	78	Montgomery 2003	1	0.1133	0.3299	0	0	0	0	1	0	0	0	1	1	1	1	1	1	0	3	0	1	0	0	0	1	0
63	78	Montgomery 2003	2	0.1178	0.3322	0	0	0	0	0	1	0	0	1	1	1	1	1	1	0	3	0	0	1	0	0	1	0
64	79	Mühlhäuser 1993	1	1.2884	0.2965	0	0	0	0	1	0	0	0	0.5	0.5	1	1	1	0	1	18	0	0	1	0	0	1	1
65	80	Munoz 2007	1	-0.00135234	0.257136	0	0	0	0	1	0	1	0	1	1	1	1	0	0	1	36	0	0	0	1	0	1	0
66	81	Murray 2004	1	0.189406	0.15925	1	0	0	0	0	0	0	0	0.5	1	1	1	1	0.5	1	6	0	0	1	1	0	1	1
67	83	Oddone 1999	1	0.188376	0.207145	0	0	0	0	1	1	1	0	1	1	1	1	1	0	0	6	0	0	1	0	1	1	0
68	84	O'Hare 2004	1	1.17909	0.495731	0	0	0	0	1	0	0	1	0.5	0	1	1	1	0	1	12	0	0	1	0	1	0	1
69	86	Parati 2009	1	0.185114	0.225004	0	0	0	0	0	1	0	0	0.5	0	1	1	1	0	0	6	0	0	1	0	0	1	0
70	89	Rossi 1997	1	3.8556	1.2257	1	0	0	0	0	0	0	0	1	1	1	1	0.5	0	1	5	1	0	1	0	1	1	0
71	92	Santschi 2008	1	0.904	0.608	1	0	0	0	0	0	0	0	0.5	0	1	1	0	0	1	12	0	0	1	0	0	1	1
72	93	Saunders 1991	1	1.58485	0.437635	0	0	0	0	1	0	1	0	0.5	0.5	1	1	1	0	0	6	1	0	1	0	1	1	0
73	94	Sequist 2005	1	0.223	0.109	1	0	0	0	0	0	0	0	0.5	1	1	1	1	1	1	6	1	0	1	0	0	1	0
74	95	Simon 2005	1	0.299	0.1	0	0	0	1	0	0	0	0	0.5	1	1	1	1	1	1	12	1	0	1	0	0	1	0
75	96	Simpson 2010	1	0.784	0.268	0	0	0	0	0	0	0	1	1	1	0	1	1	1	0	12	0	1	1	0	0	1	1
76	98	Søndergaard 2005	1	0.697949	0.320358	0	0	1	1	0	0	0	0	1	1	1	1	0.5	0.5	1	24	1	0	1	0	0	1	0
77	102	Tierney 2003	1	0.0426624	0.276955	1	0	0	0	0	0	0	0	1	1	1	1	1	0	1	12	1	0	1	1	0	1	1
78	102	Tierney 2003	2	0.0482448	0.286948	1	0	0	0	0	0	0	1	1	1	1	1	1	0	1	12	1	0	1	1	0	1	1
79	107	Van Wyck 2008	1	0.520159	0.206996	1	0	0	0	0	0	0	0	1	1	1	1	0	1	1	12	1	1	1	0	0	1	0
80	108	Verstappen 2004	1	0.596317	0.277527	0	0	1	1	0	0	0	0	1	1	1	1	1	1	1	6	1	1	0	0	0	1	0
81	109	Villeneuve 2010	1	0.697461	0.346235	0	1	0	0	0	1	0	0	1	1	0	1	1	1	1	12	0	0	1	0	0	1	1
82	110	Wood 2008	1	0.39405	0.391569	0	0	0	0	1	1	0	0	0.5	0	0.5	1	1	0	1	12	0	1	1	0	1	0	0
83	111	Zillich 2008	1	-0.223144	0.353647	0	0	0	1	0	0	0	0	0.5	1	1	1	0.5	1	1	6	1	0	1	0	0	1	0
84	111	Zillich 2008	2	0.405465	0.319582	0	0	0	0	1	0	0	0	0.5	1	1	1	0.5	1	1	6	1	0	1	0	0	1	0
